# Supplementary material for: A new species of Leptobrachium (Anura, Megophryidae) from western Thailand
Source: PeerJ. 2018 Aug 31;6:e5584. doi: 10.7717/peerj.5584 (PMC6120444; doi:10.7717/peerj.5584)
Supplement: Supplemental Information 1 [file peerj-06-5584-s003.fas]

>ZMMU_A5918


TGAATATTATAAAAGGTAACGCCTGCCCAGTGATTCTTTATTTAACGGCC
GCGGTATTCTGACCGTGCAAAGGTAGCGTAATCATTTGTCTTTTAAATGAAGACTAGTA
TGAATGGCATCACGAGGACTTAACTGTCTCCCTAATTTAATCAGTGAAACTGATCTTCC
TGTGAAAAAGCAGGAATAATTTAATAAGACGAGAAGACCCTATGGAGCTTAAAACTTAAA
TCTACCTGTATTAACTGCTATCAAAATATCATAAATATGCGGACTTAGAC
TAAGTTTTTGGTTGGGGCGACAATGGAGTAAAAATAACCCTCCATGAAGAA
AAACCCTTGAGCTACCGCTCTTAGTATTAGTAAATCTAACTTAAATTGATCCAAAT
TTTTTGATCAACGGAATAAGTTACCCTAGGGATAACAGCGCAATCCATTTCAAGAGTT
CATATCGACAAATGGGTTTACGACCTCGATGTTGGATTAGGACATCCTAGTGGTGCAGCC
GCTACTAAGGGTTCGTTTGTTCAACGATTAAAGT
>AUP01284


TGAATATTATAAAAGGTAACGCCTGCCCAGTGATTCTTTATTTAACGGCC
GCGGTATTCTGACCGTGCAAAGGTAGCGTAATCATTTGTCTTTTAAATGAAGACTAGTA
TGAATGGCATCACGAGGACTTAACTGTCTCCCTAATTTAATCAGTGAAACTGATCTTCC
TGTGAAAAAGCAGGAATAATTTAATAAGACGAGAAGACCCTATGGAGCTTAAAACTTAAA
TCTACCTGTATTAACTGCTATCAAAATATCATAAATATGCGGACTTAGAC
TAAGTTTTTGGTTGGGGCGACAATGGAGTAAAAATAACCCTCCATGAAGAA
AAACCCTTGAGCTACCGCTCTTAGTATTAGTAAATCTAACTTAAATTGATCCAAAT
TTTTTGATCAACGGAATAAGTTACCCTAGGGATAACAGCGCAATCCATTTCAAGAGTT
CATATCGACAAATGGGTTTACGACCTCGATGTTGGATTAGGACATCCTAGTGGTGCAGCC
GCTACTAAGGGTTCGTTTGTTCAACGATTAAAGT
>ROMFS39611


TTCGCCAGGGGACTACGAGC
ATTAGCTTAAAACCCAAAGGACTTGGCGGTGCCCTAAACCACCTAGAGGAGCCTGTTCT
ATAATCGATAATCCACGATAAACCTCACCGTTTCTTGCCAAAACCGCCTATATACCGCCG
TCGTCAACTCACCCTTTGAAGGCACCACAGTAAGTTTAAAGGTAAACACCAAAACGTCA
GGTCAAGGTGTAGCGAATGAAACGGGAAGAAATGGGCTACATTTTCTATTCTAGACTA
TACGGACAATCATTATGAAATCTGATTGTGAAGGAGGATTTAGCAGTAAAAAGAAATCA
TCATGTTCTTTTTAACATGGCCCTAGGGCGCGCACACACCGCCCGTCACCCTCTTCAA
TATAAAATTTTTTATTTATAATAATACTTAATAAACCAAGAAGAGGTAAGTCGTAA
CATGGTAAGTATACCGGAAGGTGTACTTGGAACAAAGTGTAGCTTAATTAAAGCC
TCTTGCTTACACCAAGACAATGCCCAATAATCACGGGTCACTCTGACAGTTCTTATCCTA
GCCTAACTATTTTGACTATAAATCAAAAAACTCCAATTAAAACCAATTAAAA
CATTTTTTATCTTTAGTATACGTGAAAAAAAAAGAAACTAGAGCAATAGTGACAGTACC
GCAAGGGAAAGGTGAAATAACAATGAAATAATACTCAACATAAAAAAGCAAAGATTA
AATCTTATACCTTTTGCATCATGGCCTAACAAGTCTAACCAGGCAAAATGAATTTTAGTC
TGACTTCCCGAAACTAGGTGAGCTACTCCGAAGCGCATAAACAACCCGTCTCTG
TGGCAAAAGAGTGGGGAGACTTCCGAGTAGAGGCGAAAAACCTATCGAACTTAGTGATAG
CTGGTTGCTCAAGAAAAGAATTTTAGTTCTGTTTTAAAAATTTTAAGCACT
TAAAGCATATTTTTAAGAATTATTCAATTAGGGTACAGCCTAATTGAAATAG
GATACAACCTAAATTTTAGGATAATGATTAAATTTAAAAAAGTTAAAGGCTAAGTTG
GCCTAAAAGCAGCCATCTTTAAAAAAGCGTCAAAGCTTAACCTTATATCTTCTTT
TATTTTATTTACTTTTCAAAATCCAACATCCTTACTGAGCTATTCTATATCATTATAG
AAGTATTAATGTTAGGACTAGTAATATAGAATTATTTCTCTTCCATGTAAGTAAAAA
TCAGTTCGAATACTTCACTGATAACTAATCAGATTTGAATATAAAGTAATTTTGGAAT
CTCCCATGAGAATACTACTTTTACTTCTGTTAATCTTACACAAGAACATGCAAGAAA
GATTTAAAGACTAAGAACGAACTCGGCAAACACTAGTCTCGCCTGTTTACGAAAAACA
TCGCCTTTTGAAAATTATAAAAGGTAACGCCTGCCCAGTGACATCTGTTTAACCGCC
CGCGGTATTCTGACCGTGCGAAGGTAGCGTAATCACTTGTCTTTTAAATAAAGACTAGTA
TGAATGGCATCACGAAGACTTAACTGTCTCCTTAGTCCTATCCGTGAAACTGATCTTCC
CGTGCAAAAGCGGGAATAAAATCATAAGACGAGAAGACCCTATGGAGCTTAAAACTAAAA
CCTAGCTATCCTATCTATTAAAATTAACTAATACTATATATGTATAGACTTAATT
AAAGTTTTCAGTTGGGGTGACTGTGGAGAAAAACTAATCCTCCATGTAGAA
TTAAGCTTTGAATCACCATTCTTAGCATTAGCAAGTCTAACTTTACTTGATCCAATA
ATTTTGATCAACGGACCAAGTTACCCTAGGGATAACAGCGCAATCCATTTCAAGAGTC
CATATCGACAAATGGGTTTACGACCTCGATGTTGGATTAGGACACCCTAGTGGTGCAGCC
GCTACTAAC
